# Supplementary material for: HPV prevalence and HPV-related dysplasia in elderly women
Source: PLoS One. 2018 Jan 10;13(1):e0189300. doi: 10.1371/journal.pone.0189300 (PMC5761845; doi:10.1371/journal.pone.0189300)
Supplement: S1 Dataset — Raw data PLOS ONE. (XLSX) [file pone.0189300.s001.xlsx]

## Sheet: Supporting file Raw data 
ID	Age	HPV type test 1	Copies	HPV type test 1	Copies	HPV type test 2	Copies	HPV type test 2	Copies	HPV type test 2	Copies	HPV type test 3	Copies	Cytology (LBC)	Test interval months	Histology	Historical data on dysplasia	Colposcopy, TZ visibility	Treatment	HPV after treatment or follow up
1	79	35	11.6			negative						negative		benign	2		benign
2	61	18/45	35.5			31	211.3							benign	4	CIN 1	CIN 1 1990	TZ not visible	conization	negative
3	68	16	18.8	33/52/58	160.6	16	119.2	33/52/58	2485.2	18/45	78.8			benign	3	CIN1	CIN 1 1987	TZ not visible	conization	negative
4	75	16	108.5			16	3360.2							benign	12	benign	unspecified atypia 1998	TZ not visible	clinical follow up	16
5	67	33/52/58	49.3			33/52/58	17							benign	3	CIN 2	CIN 1 2012	TZ not visible	conization	negative
6	60	51	24086			51	10617.4							benign	4	benign	CIN 3 1985	TZ not visible	vaporization	51
7	62	31	13.6			31	690.1							benign	4.5	CIN 1	CIN 1 2012	TZ partly visible	conization	negative
8	73	16	3844.9			16	20021.3							benign	2	CIN 1, VAIN 1	benign	TZ not visible	clinical folow up	16
9	74	31	82.6			negative						negative		benign	4		benign
10	60	18/45	271.3			18/45	1254.4							benign	4	CIN 1	benign	TZ partly visible	conization	negative
11	67	33/52/58	950.2			33/52/58	2901.7							CIN 1	3	CIN 1	benign	TZ not visible	conization	33/52/58
12	77	35	53			negative						negative		benign	3		CIN 1 1987
13	63	51	89.3			negative						negative		benign	3		benign
14	67	33/52/58	38.4			33/52/58	15							benign	4.5	benign	benign	TZ not visible	clinical follow up	negative
15	78	16	22.4			negative						diseased		benign	4		benign
16	70	33/52/58	11.2			33/52/58	188.7							benign	3	CIN 1	CIN 1 2001	TZ not visible	conization	negative
17	64	51	10116.1			51	47115.4							CIN 1	9	CIN 1, VAIN 1	CIN 2 2010	TZ not visible	conization	51
18	66	59	12.4			negative						negative		benign	3		benign
19	78	18/45	6357.6			18/45	596.3							ASCUS	12	CIN 1	CIN 2 1999	TZ not visible	conization	18/45
20	66	39	25765.6			39	9061.7							benign	4	CIN 1	benign	TZ partly visible	conization	negative
21	72	39	1936.7			negative						negative		benign	4		benign
22	67	18/45	28.2			negative						negative		benign	3.5		benign
23	65	33/52/58	76.3			31	3699.9	35	96.6	51	55.5			benign	3	benign	CIN 1 1995	TZ not visible	conization	negative
24	78	31	47.5			31	13.9							benign	2	CIN 1	glandular atypia 2006	TZ not visible	conization	negative
25	65	56	870.5			56	39761.2							CIN 1	1.5	benign	benign	TZ not visible	clinical follow up	negative
26	69	39	992.7			negative						39	35685.3	benign	1.5	CIN 1	CIN1 2006
27	66	39	15760			39	71.4							benign	2	CIN 1	benign	TZ not visible	conization	negative
28	76	18/45	278.4			negative						negative		benign	2		benign
29	66	31	3534.9			31	2129.4							benign	2	CIN 1	benign	TZ not visible	conization	negative
30	74	16	107.2			16	12							benign	2.5	CIN 2	CIN 1 2007	TZ partly visible	conization	negative
31	63	51	40124			51	15.7							benign	2.5	CIN 1	benign	TZ partly visible	conization	negative
32	69	33/52/58	259.9			33/52/58	88.6							benign	3	CIN 1	benign	TZ partly visible	conization	negative
33	66	59	90.1			negative						negative		benign	3		benign
34	73	16	17.6			negative						negative		benign	3		benign
35	74	33/52/58	1248.2			33/52/58	4257.7	56	47.6					benign	4	CIN 1, VAIN 1	benign	TZ not visible	vaporization	negative
36	75	31	312			31	36							benign	2	benign	benign	TZ partly visible
37	68	16	133			negative						negative		benign	2.5		benign		clinical follow up	negative
38	68	35	936.4			35	912.5							benign	2	CIN 2	benign	TZ partly visible	conization	35
39	67	16	104.8			16	55.8							benign	2	CIN 1	benign		conization	follow up April 2018
40	63	16	1241.2	33/52/58	44.6	negative						negative		benign	2.5		CIN 1 1991
41	70	16	7585.2	31	8658.1	16	418	31	29					benign	5	CIN 2	benign	TZ partly visible	conization	negative
42	68	16	11.6			negative						negative		benign	2		benign
43	65	16	17.1			negative						16	823	benign	1.5	benign	CIN 3 1987
44	64	negative
45	83	negative
46	64	negative
47	65	negative
48	62	negative
49	70	negative
50	67	negative
51	69	negative
52	65	negative
53	73	negative
54	68	negative
55	74	negative
56	78	negative
57	75	negative
58	65	negative
59	70	negative
60	70	negative
61	76	negative
62	66	negative
63	76	negative
64	68	negative
65	71	negative
66	60	negative
67	62	negative
68	60	negative
69	68	negative
70	67	negative
71	63	negative
72	62	negative
73	69	negative
74	64	negative
75	67	negative
76	66	negative
77	69	negative
78	73	negative
79	61	negative
80	60	negative
81	60	negative
82	69	negative
83	64	negative
84	71	negative
85	74	negative
86	63	negative
87	60	negative
88	65	negative
89	61	negative
90	63	negative
91	68	negative
92	64	negative
93	63	negative
94	73	negative
95	67	negative
96	66	negative
97	71	negative
98	75	negative
99	72	negative
100	79	negative
101	66	negative
102	71	negative
103	63	negative
104	63	negative
105	74	negative
106	68	negative
107	66	negative
108	64	negative
109	75	negative
110	62	negative
111	70	negative
112	63	negative
113	67	negative
114	69	negative
115	67	negative
116	63	negative
117	65	negative
118	74	negative
119	62	negative
120	65	negative
121	67	negative
122	62	negative
123	66	negative
124	60	negative
125	73	negative
126	64	negative
127	77	negative
128	67	negative
129	73	negative
130	75	negative
131	76	negative
132	81	negative
133	70	negative
134	68	negative
135	66	negative
136	65	negative
137	65	negative
138	68	negative
139	62	negative
140	66	negative
141	66	negative
142	66	negative
143	61	negative
144	74	negative
145	64	negative
146	65	negative
147	67	negative
148	61	negative
149	67	negative
150	67	negative
151	60	negative
152	63	negative
153	62	negative
154	63	negative
155	66	negative
156	61	negative
157	66	negative
158	63	negative
159	62	negative
160	60	negative
161	72	negative
162	62	negative
163	69	negative
164	63	negative
165	81	negative
166	68	negative
167	75	negative
168	67	negative
169	61	negative
170	66	negative
171	62	negative
172	74	negative
173	69	negative
174	77	negative
175	64	negative
176	61	negative
177	62	negative
178	70	negative
179	73	negative
180	69	negative
181	75	negative
182	64	negative
183	78	negative
184	67	negative
185	66	negative
186	72	negative
187	66	negative
188	63	negative
189	63	negative
190	62	negative
191	63	negative
192	68	negative
193	67	negative
194	69	negative
195	81	negative
196	74	negative
197	64	negative
198	63	negative
199	68	negative
200	66	negative
201	72	negative
202	63	negative
203	64	negative
204	61	negative
205	68	negative
206	69	negative
207	72	negative
208	68	negative
209	71	negative
210	60	negative
211	70	negative
212	76	negative
213	60	negative
214	68	negative
215	67	negative
216	78	negative
217	68	negative
218	72	negative
219	69	negative
220	71	negative
221	65	negative
222	60	negative
223	69	negative
224	62	negative
225	64	negative
226	68	negative
227	61	negative
228	71	negative
229	62	negative
230	68	negative
231	62	negative
232	67	negative
233	69	negative
234	63	negative
235	69	negative
236	80	negative
237	74	negative
238	67	negative
239	67	negative
240	67	negative
241	72	negative
242	69	negative
243	67	negative
244	70	negative
245	69	negative
246	64	negative
247	62	negative
248	69	negative
249	66	negative
250	62	negative
251	68	negative
252	76	negative
253	64	negative
254	63	negative
255	68	negative
256	70	negative
257	70	negative
258	68	negative
259	67	negative
260	63	negative
261	71	negative
262	72	negative
263	61	negative
264	67	negative
265	77	negative
266	79	negative
267	72	negative
268	69	negative
269	79	negative
270	78	negative
271	74	negative
272	65	negative
273	61	negative
274	66	negative
275	74	negative
276	68	negative
277	69	negative
278	60	negative
279	62	negative
280	69	negative
281	62	negative
282	65	negative
283	63	negative
284	69	negative
285	66	negative
286	71	negative
287	76	negative
288	78	negative
289	77	negative
290	68	negative
291	69	negative
292	72	negative
293	66	negative
294	66	negative
295	75	negative
296	71	negative
297	71	negative
298	68	negative
299	64	negative
300	64	negative
301	79	negative
302	80	negative
303	60	negative
304	70	negative
305	69	negative
306	62	negative
307	63	negative
308	73	negative
309	62	negative
310	65	negative
311	60	negative
312	68	negative
313	71	negative
314	64	negative
315	70	negative
316	67	negative
317	69	negative
318	74	negative
319	60	negative
320	69	negative
321	66	negative
322	77	negative
323	61	negative
324	65	negative
325	61	negative
326	81	negative
327	62	negative
328	60	negative
329	75	negative
330	63	negative
331	64	negative
332	65	negative
333	68	negative
334	64	negative
335	64	negative
336	63	negative
337	85	negative
338	81	negative
339	71	negative
340	73	negative
341	69	negative
342	73	negative
343	64	negative
344	81	negative
345	69	negative
346	65	negative
347	69	negative
348	67	negative
349	67	negative
350	68	negative
351	82	negative
352	75	negative
353	66	negative
354	61	negative
355	73	negative
356	70	negative
357	60	negative
358	60	negative
359	64	negative
360	64	negative
361	75	negative
362	62	negative
363	66	negative
364	72	negative
365	70	negative
366	74	negative
367	73	negative
368	75	negative
369	66	negative
370	65	negative
371	68	negative
372	67	negative
373	62	negative
374	68	negative
375	67	negative
376	72	negative
377	64	negative
378	65	negative
379	69	negative
380	65	negative
381	65	negative
382	66	negative
383	64	negative
384	70	negative
385	69	negative
386	65	negative
387	60	negative
388	68	negative
389	67	negative
390	70	negative
391	64	negative
392	69	negative
393	62	negative
394	64	negative
395	69	negative
396	74	negative
397	68	negative
398	70	negative
399	64	negative
400	70	negative
401	68	negative
402	69	negative
403	65	negative
404	63	negative
405	72	negative
406	66	negative
407	65	negative
408	68	negative
409	72	negative
410	65	negative
411	63	negative
412	61	negative
413	60	negative
414	71	negative
415	64	negative
416	77	negative
417	66	negative
418	70	negative
419	67	negative
420	69	negative
421	62	negative
422	60	negative
423	72	negative
424	65	negative
425	66	negative
426	73	negative
427	69	negative
428	81	negative
429	74	negative
430	70	negative
431	75	negative
432	64	negative
433	85	negative
434	84	negative
435	64	negative
436	73	negative
437	73	negative
438	70	negative
439	70	negative
440	61	negative
441	60	negative
442	69	negative
443	65	negative
444	68	negative
445	68	negative
446	67	negative
447	82	negative
448	63	negative
449	71	negative
450	76	negative
451	70	negative
452	61	negative
453	72	negative
454	60	negative
455	64	negative
456	66	negative
457	68	negative
458	69	negative
459	77	negative
460	73	negative
461	65	negative
462	68	negative
463	65	negative
464	76	negative
465	68	negative
466	62	negative
467	60	negative
468	63	negative
469	73	negative
470	66	negative
471	69	negative
472	60	negative
473	68	negative
474	74	negative
475	67	negative
476	76	negative
477	70	negative
478	65	negative
479	68	negative
480	62	negative
481	69	negative
482	74	negative
483	71	negative
484	83	negative
485	67	negative
486	72	negative
487	61	negative
488	66	negative
489	78	negative
490	68	negative
491	64	negative
492	66	negative
493	65	negative
494	66	negative
495	63	negative
496	68	negative
497	71	negative
498	70	negative
499	70	negative
500	61	negative
501	62	negative
502	68	negative
503	64	negative
504	75	negative
505	66	negative
506	65	negative
507	62	negative
508	60	negative
509	63	negative
510	68	negative
511	62	negative
512	68	negative
513	77	negative
514	76	negative
515	68	negative
516	70	negative
517	83	negative
518	61	negative
519	73	negative
520	66	negative
521	68	negative
522	77	negative
523	65	negative
524	64	negative
525	65	negative
526	68	negative
527	67	negative
528	85	negative
529	60	negative
530	80	negative
531	69	negative
532	62	negative
533	67	negative
534	67	negative
535	69	negative
536	69	negative
537	73	negative
538	63	negative
539	68	negative
540	70	negative
541	73	negative
542	63	negative
543	67	negative
544	65	negative
545	61	negative
546	66	negative
547	69	negative
548	65	negative
549	65	negative
550	72	negative
551	76	negative
552	72	negative
553	79	negative
554	63	negative
555	66	negative
556	64	negative
557	87	negative
558	64	negative
559	65	negative
560	70	negative
561	71	negative
562	72	negative
563	65	negative
564	75	negative
565	70	negative
566	70	negative
567	68	negative
568	65	negative
569	63	negative
570	66	negative
571	68	negative
572	69	negative
573	67	negative
574	69	negative
575	81	negative
576	62	negative
577	75	negative
578	65	negative
579	61	negative
580	64	negative
581	85	negative
582	70	negative
583	79	negative
584	68	negative
585	70	negative
586	68	negative
587	65	negative
588	67	negative
589	77	negative
590	65	negative
591	72	negative
592	70	negative
593	62	negative
594	63	negative
595	72	negative
596	80	negative
597	73	negative
598	67	negative
599	67	negative
600	67	negative
601	82	negative
602	68	negative
603	62	negative
604	69	negative
605	69	negative
606	69	negative
607	69	negative
608	62	negative
609	62	negative
610	80	negative
611	64	negative
612	64	negative
613	64	negative
614	67	negative
615	74	negative
616	66	negative
617	69	negative
618	72	negative
619	71	negative
620	66	negative
621	72	negative
622	70	negative
623	77	negative
624	75	negative
625	71	negative
626	75	negative
627	69	negative
628	71	negative
629	62	negative
630	61	negative
631	63	negative
632	78	negative
633	74	negative
634	67	negative
635	65	negative
636	61	negative
637	73	negative
638	64	negative
639	67	negative
640	67	negative
641	72	negative
642	68	negative
643	66	negative
644	63	negative
645	61	negative
646	64	negative
647	60	negative
648	86	negative
649	76	negative
650	71	negative
651	63	negative
652	78	negative
653	70	negative
654	69	negative
655	70	negative
656	72	negative
657	68	negative
658	74	negative
659	79	negative
660	72	negative
661	73	negative
662	69	negative
663	64	negative
664	64	negative
665	89	negative
666	64	negative
667	76	negative
668	80	negative
669	70	negative
670	89	negative
671	72	negative
672	69	negative
673	69	negative
674	72	negative
675	66	negative
676	70	negative
677	74	negative
678	74	negative
679	84	negative
680	66	negative
681	72	negative
682	61	negative
683	65	negative
684	63	negative
685	87	negative
686	84	negative
687	81	negative
688	66	negative
689	70	negative
690	68	negative
691	83	negative
692	67	negative
693	68	negative
694	72	negative
695	67	negative
696	71	negative
697	74	negative
698	63	negative
699	64	negative
700	73	negative
701	83	negative
702	77	negative
703	65	negative
704	71	negative
705	65	negative
706	71	negative
707	71	negative
708	66	negative
709	72	negative
710	71	negative
711	79	negative
712	61	negative
713	60	negative
714	64	negative
715	78	negative
716	62	negative
717	62	negative
718	69	negative
719	66	negative
720	67	negative
721	71	negative
722	68	negative
723	67	negative
724	84	negative
725	67	negative
726	66	negative
727	63	negative
728	67	negative
729	65	negative
730	70	negative
731	79	negative
732	71	negative
733	66	negative
734	63	negative
735	61	negative
736	73	negative
737	66	negative
738	64	negative
739	75	negative
740	67	negative
741	68	negative
742	74	negative
743	76	negative
744	74	negative
745	70	negative
746	65	negative
747	73	negative
748	64	negative
749	84	negative
750	66	negative
751	68	negative
752	78	negative
753	73	negative
754	62	negative
755	70	negative
756	70	negative
757	67	negative
758	69	negative
759	67	negative
760	65	negative
761	67	negative
762	82	negative
763	72	negative
764	67	negative
765	66	negative
766	66	negative
767	67	negative
768	62	negative
769	62	negative
770	68	negative
771	69	negative
772	63	negative
773	67	negative
774	76	negative
775	65	negative
776	62	negative
777	64	negative
778	65	negative
779	71	negative
780	63	negative
781	66	negative
782	68	negative
783	60	negative
784	71	negative
785	67	negative
786	64	negative
787	67	negative
788	66	negative
789	63	negative
790	60	negative
791	68	negative
792	67	negative
793	63	negative
794	73	negative
795	72	negative
796	61	negative
797	70	negative
798	61	negative
799	84	negative
800	73	negative
801	67	negative
802	71	negative
803	74	negative
804	62	negative
805	64	negative
806	64	negative
807	68	negative
808	71	negative
809	72	negative
810	61	negative
811	66	negative
812	66	negative
813	71	negative
814	61	negative
815	66	negative
816	72	negative
817	75	negative
818	71	negative
819	64	negative
820	69	negative
821	66	negative
822	62	negative
823	72	negative
824	73	negative
825	62	negative
826	68	negative
827	66	negative
828	70	negative
829	69	negative
830	65	negative
831	75	negative
832	73	negative
833	66	negative
834	63	negative
835	68	negative
836	72	negative
837	73	negative
838	61	negative
839	61	negative
840	72	negative
841	66	negative
842	62	negative
843	60	negative
844	70	negative
845	66	negative
846	60	negative
847	66	negative
848	63	negative
849	78	negative
850	63	negative
851	78	negative
852	62	negative
853	65	negative
854	67	negative
855	72	negative
856	75	negative
857	79	negative
858	63	negative
859	66	negative
860	83	negative
861	70	negative
862	68	negative
863	62	negative
864	64	negative
865	62	negative
866	68	negative
867	63	negative
868	66	negative
869	75	negative
870	67	negative
871	66	negative
872	70	negative
873	71	negative
874	69	negative
875	71	negative
876	75	negative
877	75	negative
878	70	negative
879	81	negative
880	80	negative
881	75	negative
882	61	negative
883	69	negative
884	76	negative
885	66	negative
886	63	negative
887	69	negative
888	73	negative
889	67	negative
890	66	negative
891	63	negative
892	67	negative
893	64	negative
894	69	negative
895	65	negative
896	74	negative
897	66	negative
898	67	negative
899	67	negative
900	62	negative
901	73	negative
902	65	negative
903	70	negative
904	74	negative
905	71	negative
906	60	negative
907	69	negative
908	70	negative
909	67	negative
910	67	negative
911	69	negative
912	66	negative
913	67	negative
914	60	negative
915	68	negative
916	64	negative
917	64	negative
918	66	negative
919	60	negative
920	62	negative
921	63	negative
922	66	negative
923	60	negative
924	63	negative
925	62	negative
926	74	negative
927	82	negative
928	64	negative
929	69	negative
930	67	negative
931	79	negative
932	68	negative
933	62	negative
934	70	negative
935	71	negative
936	74	negative
937	63	negative
938	60	negative
939	81	negative
940	64	negative
941	73	negative
942	61	negative
943	80	negative
944	71	negative
945	72	negative
946	65	negative
947	79	negative
948	61	negative
949	77	negative
950	74	negative
951	68	negative
952	63	negative
953	78	negative
954	72	negative
955	77	negative
956	68	negative
957	61	negative
958	68	negative
959	72	negative
960	68	negative
961	81	negative
962	68	negative
963	67	negative
964	79	negative
965	66	negative
966	79	negative
967	67	negative
968	83	negative
969	71	negative
970	70	negative
971	64	negative
972	69	negative
973	65	negative
974	62	negative
975	75	negative
976	71	negative
977	69	negative
978	67	negative
979	60	negative
980	72	negative
981	75	negative
982	67	negative
983	64	negative
984	64	negative
985	73	negative
986	65	negative
987	69	negative
988	83	negative
989	73	negative
990	81	negative
991	75	negative
992	69	negative
993	65	negative
994	63	negative
995	65	negative
996	71	negative
997	68	negative
998	61	negative
999	63	negative
1000	69	negative
1001	74	negative
1002	64	negative
1003	67	negative
1004	69	negative
1005	70	negative
1006	74	negative
1007	70	negative
1008	65	negative
1009	68	negative
1010	70	negative
1011	71	negative
1012	60	negative
1013	64	negative
1014	73	negative
1015	73	negative
1016	77	negative
1017	61	negative
1018	72	negative
1019	68	negative
1020	69	negative
1021	65	negative
1022	68	negative
1023	65	negative
1024	63	negative
1025	62	negative
1026	69	negative
1027	71	negative
1028	64	negative
1029	72	negative
1030	71	negative
1031	69	negative
1032	68	negative
1033	62	negative
1034	70	negative
1035	73	negative
1036	71	negative
1037	68	negative
1038	69	negative
1039	63	negative
1040	67	negative
1041	72	negative
1042	72	negative
1043	67	negative
1044	81	negative
1045	60	negative
1046	66	negative
1047	77	negative
1048	68	negative
1049	72	negative
1050	71	negative
1051	71	negative
